# Supplementary material for: NGS analysis in Marfan syndrome spectrum: Combination of rare and common genetic variants to improve genotype-phenotype correlation analysis
Source: PLoS One. 2019 Sep 19;14(9):e0222506. doi: 10.1371/journal.pone.0222506 (PMC6752800; doi:10.1371/journal.pone.0222506)
Supplement: S1 Table — For the subset of pathogenic (including also likely-pathogenic) variants filter based annotation was made using the software annovar. An extensive description of each column and database used can be found at the link: http://annovar.openbioinformatics.org/en/latest/user-guide/filter/. (XLSX) [file pone.0222506.s004.xlsx]

## Sheet: Annotation
S1 Table: Additional annotation data for the subset of pathogenic (including also likely-pathogenic) variants. Filter based annotation was made using the software annovar. An extensive description of each column and database used can be found at the link: http://annovar.openbioinformatics.org/en/latest/user-guide/filter/
Chr	Start	End	Ref	Alt	Func.refGene	Gene.refGene	GeneDetail.refGene	ExonicFunc.refGene	AAChange.refGene	1000G_ALL	1000G_AFR	1000G_AMR	1000G_EAS	1000G_EUR	1000G_SAS	ExAC_Freq	ExAC_AFR	ExAC_AMR	ExAC_EAS	ExAC_FIN	ExAC_NFE	ExAC_OTH	ExAC_SAS	ESP6500si_ALL	ESP6500si_AA	ESP6500si_EA	CG46	NCI60	COSMIC_ID	COSMIC_DIS	ClinVar_SIG	ClinVar_DIS	ClinVar_ID	ClinVar_DB	ClinVar_DBID	GWAS_DIS	GWAS_OR	GWAS_BETA	GWAS_PUBMED	GWAS_SNP	GWAS_P	SIFT_score	SIFT_converted_rankscore	SIFT_pred	Polyphen2_HDIV_score	Polyphen2_HDIV_rankscore	Polyphen2_HDIV_pred	Polyphen2_HVAR_score	Polyphen2_HVAR_rankscore
chr15	48703280	48703280	-	AG	exonic	FBN1	.	frameshift substitution	FBN1:NM_000138:exon66:c.8523delinsCT:p.E2841Dfs*2	.	.	.	.	.	.	.	.	.	.	.	.	.	.	.	.	.	.	.	.	.	.	.	.	.	.	.	.	.	.	.	.	.	.	.	.	.	.	.	.
chr15	48703281	48703281	-	A	exonic	FBN1	.	nonsynonymous SNV	FBN1:NM_000138:exon66:c.A8522T:p.E2841V	.	.	.	.	.	.	.	.	.	.	.	.	.	.	.	.	.	.	.	.	.	.	.	.	.	.	.	.	.	.	.	.	0.005	0.632	D	0.983	0.585	D	0.725	0.532
chr15	48703285	48703285	T	A	exonic	FBN1	.	stopgain	FBN1:NM_000138:exon66:c.A8518T:p.K2840X	.	.	.	.	.	.	.	.	.	.	.	.	.	.	.	.	.	.	.	.	.	.	.	.	.	.	.	.	.	.	.	.	.	.	.	.	.	.	.	.
chr15	48704896	48704896	G	-	exonic	FBN1	.	frameshift deletion	FBN1:NM_000138:exon65:c.8096delC:p.P2699Hfs*52	.	.	.	.	.	.	.	.	.	.	.	.	.	.	.	.	.	.	.	.	.	.	.	.	.	.	.	.	.	.	.	.	.	.	.	.	.	.	.	.
chr15	48704912	48704912	G	A	exonic	FBN1	.	stopgain	FBN1:NM_000138:exon65:c.C8080T:p.R2694X	.	.	.	.	.	.	.	.	.	.	.	.	.	.	.	.	.	.	.	.	.	Pathogenic|Pathogenic\x2cUncertain significance	Marfan_syndrome|not_provided\x2cThoracic_aortic_aneurysm_and_aortic_dissection	RCV000150695.1|RCV000181617.3\x2cRCV000252245.1	MedGen:OMIM:Orphanet:SNOMED_CT|MedGen\x2cMedGen:Orphanet	C0024796:154700:ORPHA558:19346006|CN221809\x2cCN118826:ORPHA91387	.	.	.	.	.	.	.	.	.	.	.	.	.	.
chr15	48712883	48712883	C	T	splicing	FBN1	NM_000138:exon63:c.7819+1G>A	.	.	.	.	.	.	.	.	.	.	.	.	.	.	.	.	.	.	.	.	.	.	.	.	.	.	.	.	.	.	.	.	.	.	.	.	.	.	.	.	.	.
chr15	48718026	48718026	G	A	exonic	FBN1	.	stopgain	FBN1:NM_000138:exon59:c.C7240T:p.R2414X	.	.	.	.	.	.	.	.	.	.	.	.	.	.	.	.	.	.	.	COSM1373253	1(large_intestine)	.	.	.	.	.	.	.	.	.	.	.	.	.	.	.	.	.	.	.
chr15	48730109	48730109	G	A	exonic	FBN1	.	stopgain	FBN1:NM_000138:exon51:c.C6169T:p.R2057X	.	.	.	.	.	.	.	.	.	.	.	.	.	.	.	.	.	.	.	.	.	Pathogenic|Pathogenic	not_provided|Thoracic_aortic_aneurysm_and_aortic_dissection	RCV000181559.3|RCV000245533.1	MedGen|MedGen:Orphanet	CN221809|CN118826:ORPHA91387	.	.	.	.	.	.	.	.	.	.	.	.	.	.
chr15	48752516	48752516	T	C	splicing	FBN1	NM_000138:exon43:c.5225-2A>G	.	.	.	.	.	.	.	.	.	.	.	.	.	.	.	.	.	.	.	.	.	.	.	.	.	.	.	.	.	.	.	.	.	.	.	.	.	.	.	.	.	.
chr15	48755438	48755438	C	A	splicing	FBN1	NM_000138:exon42:c.5066-1G>T	.	.	.	.	.	.	.	.	.	.	.	.	.	.	.	.	.	.	.	.	.	.	.	.	.	.	.	.	.	.	.	.	.	.	.	.	.	.	.	.	.	.
chr15	48757777	48757777	G	A	exonic	FBN1	.	stopgain	FBN1:NM_000138:exon40:c.C4930T:p.R1644X	.	.	.	.	.	.	.	.	.	.	.	.	.	.	.	.	.	.	.	.	.	Pathogenic|Pathogenic	not_provided|Thoracic_aortic_aneurysm_and_aortic_dissection	RCV000181693.2|RCV000245773.1	MedGen|MedGen:Orphanet	CN221809|CN118826:ORPHA91387	.	.	.	.	.	.	.	.	.	.	.	.	.	.
chr15	48760261	48760261	G	A	exonic	FBN1	.	stopgain	FBN1:NM_000138:exon38:c.C4621T:p.R1541X	.	.	.	.	.	.	.	.	.	.	.	.	.	.	.	.	.	.	.	.	.	Pathogenic|Pathogenic	not_provided|Marfan_syndrome	RCV000181529.3|RCV000462664.1	MedGen|MedGen:OMIM:Orphanet:SNOMED_CT	CN221809|C0024796:154700:ORPHA558:19346006	.	.	.	.	.	.	.	.	.	.	.	.	.	.
chr15	48760294	48760294	G	A	exonic	FBN1	.	nonsynonymous SNV	FBN1:NM_000138:exon38:c.C4588T:p.R1530C	.	.	.	.	.	.	.	.	.	.	.	.	.	.	.	.	.	.	.	COSM4055308	1(stomach)	Pathogenic|Pathogenic|Pathogenic|Pathogenic	Marfan_syndrome|Thoracic_aortic_aneurysm_and_aortic_dissection|Ectopia_lentis\x2c_isolated\x2c_autosomal_dominant|Aortic_aneurysm\x2c_ascending\x2c_and_dissection	RCV000029740.4|RCV000254448.1|RCV000261433.1|RCV000316666.1	MedGen:OMIM:Orphanet:SNOMED_CT|MedGen:Orphanet|MedGen:OMIM|MedGen	C0024796:154700:ORPHA558:19346006|CN118826:ORPHA91387|C1851286:129600|CN239144	.	.	.	.	.	.	0.001	0.784	D	1	0.899	D	0.998	0.875
chr15	48762890	48762890	-	G	exonic	FBN1	.	nonsynonymous SNV	FBN1:NM_000138:exon36:c.T4400C:p.L1467P	.	.	.	.	.	.	.	.	.	.	.	.	.	.	.	.	.	.	.	.	.	.	.	.	.	.	.	.	.	.	.	.	0.004	0.654	D	0.992	0.629	D	0.93	0.647
chr15	48764862	48764862	A	G	exonic	FBN1	.	nonsynonymous SNV	FBN1:NM_000138:exon35:c.T4222C:p.C1408R	.	.	.	.	.	.	.	.	.	.	.	.	.	.	.	.	.	.	.	.	.	Pathogenic	Marfan_syndrome	RCV000035190.2	MedGen:OMIM:Orphanet:SNOMED_CT	C0024796:154700:ORPHA558:19346006	.	.	.	.	.	.	0	0.912	D	0.997	0.689	D	0.996	0.832
chr15	48766790	48766790	T	C	exonic	FBN1	.	nonsynonymous SNV	FBN1:NM_000138:exon33:c.A4022G:p.N1341S	.	.	.	.	.	.	.	.	.	.	.	.	.	.	.	.	.	.	.	.	.	.	.	.	.	.	.	.	.	.	.	.	0	0.912	D	0.997	0.689	D	0.983	0.742
chr15	48779599	48779599	G	A	exonic	FBN1	.	stopgain	FBN1:NM_000138:exon28:c.C3373T:p.R1125X	.	.	.	.	.	.	.	.	.	.	.	.	.	.	.	.	.	.	.	.	.	Pathogenic	Marfan_syndrome	RCV000156427.1	MedGen:OMIM:Orphanet:SNOMED_CT	C0024796:154700:ORPHA558:19346006	.	.	.	.	.	.	.	.	.	.	.	.	.	.
chr15	48784664	48784664	A	G	exonic	FBN1	.	nonsynonymous SNV	FBN1:NM_000138:exon24:c.T2848C:p.C950R	.	.	.	.	.	.	.	.	.	.	.	.	.	.	.	.	.	.	.	.	.	.	.	.	.	.	.	.	.	.	.	.	0	0.912	D	1	0.899	D	1	0.971
chr15	48788328	48788328	A	-	exonic	FBN1	.	frameshift deletion	FBN1:NM_000138:exon20:c.2388delT:p.F796Lfs*6	.	.	.	.	.	.	.	.	.	.	.	.	.	.	.	.	.	.	.	.	.	.	.	.	.	.	.	.	.	.	.	.	.	.	.	.	.	.	.	.
chr15	48789476	48789476	C	-	exonic	FBN1	.	frameshift deletion	FBN1:NM_000138:exon19:c.2280delG:p.N762Tfs*9	.	.	.	.	.	.	.	.	.	.	.	.	.	.	.	.	.	.	.	.	.	.	.	.	.	.	.	.	.	.	.	.	.	.	.	.	.	.	.	.
chr15	48796045	48796045	A	T	exonic	FBN1	.	stopgain	FBN1:NM_000138:exon17:c.T2052A:p.C684X	.	.	.	.	.	.	.	.	.	.	.	.	.	.	.	.	.	.	.	.	.	.	.	.	.	.	.	.	.	.	.	.	.	.	.	.	.	.	.	.
chr15	48797278	48797278	T	C	exonic	FBN1	.	nonsynonymous SNV	FBN1:NM_000138:exon16:c.A1904G:p.Y635C	.	.	.	.	.	.	.	.	.	.	.	.	.	.	.	.	.	.	.	.	.	.	.	.	.	.	.	.	.	.	.	.	0	0.912	D	0.97	0.55	D	0.541	0.47
chr15	48888525	48888525	G	A	exonic	FBN1	.	stopgain	FBN1:NM_000138:exon6:c.C493T:p.R165X	.	.	.	.	.	.	.	.	.	.	.	.	.	.	.	.	.	.	.	.	.	Pathogenic	Marfan_syndrome	RCV000035214.2	MedGen:OMIM:Orphanet:SNOMED_CT	C0024796:154700:ORPHA558:19346006	.	.	.	.	.	.	.	.	.	.	.	.	.	.
chr16	15802687	15802687	G	-	exonic	MYH11	.	frameshift deletion	MYH11:NM_022844:exon41:c.5798delC:p.P1933Hfs*90,MYH11:NM_001040113:exon42:c.5819delC:p.P1940Hfs*90	.	.	.	.	.	.	.	.	.	.	.	.	.	.	.	.	.	.	.	.	.	.	.	.	.	.	.	.	.	.	.	.	.	.	.	.	.	.	.	.
chr17	48264231	48264232	CC	-	exonic	COL1A1	.	frameshift deletion	COL1A1:NM_000088:exon48:c.3583_3584del:p.G1195Ffs*23	.	.	.	.	.	.	.	.	.	.	.	.	.	.	.	.	.	.	.	.	.	.	.	.	.	.	.	.	.	.	.	.	.	.	.	.	.	.	.	.
chr15	48712995	48712995	C	T	exonic	FBN1	.	nonsynonymous SNV	FBN1:NM_000138:exon63:c.G7708A:p.E2570K	.	.	.	.	.	.	.	.	.	.	.	.	.	.	.	.	.	.	.	.	.	Likely pathogenic	Thoracic_aortic_aneurysm_and_aortic_dissection	RCV000251768.1	MedGen:Orphanet	CN118826:ORPHA91387	.	.	.	.	.	.	0.002	0.721	D	0.999	0.764	D	0.993	0.797
chr15	48764819	48764819	T	C	exonic	FBN1	.	nonsynonymous SNV	FBN1:NM_000138:exon35:c.A4265G:p.N1422S	.	.	.	.	.	.	.	.	.	.	.	.	.	.	.	.	.	.	.	.	.	Likely pathogenic	not_provided	RCV000414270.1	MedGen	CN221809	.	.	.	.	.	.	0.002	0.721	D	0.997	0.689	D	0.989	0.769
chr15	48766762	48766762	G	T	exonic	FBN1	.	stopgain	FBN1:NM_000138:exon33:c.C4050A:p.C1350X	.	.	.	.	.	.	.	.	.	.	.	.	.	.	.	.	.	.	.	.	.	Pathogenic	not_provided	RCV000181504.1	MedGen	CN221809	.	.	.	.	.	.	.	.	.	.	.	.	.	.
chr3	30732970	30732970	G	A	exonic	TGFBR2	.	nonsynonymous SNV	TGFBR2:NM_003242:exon7:c.G1583A:p.R528H,TGFBR2:NM_001024847:exon8:c.G1658A:p.R553H	.	.	.	.	.	.	.	.	.	.	.	.	.	.	.	.	.	.	.	COSM33076;COSM4733387	1(stomach);29(pancreas);5(large_intestine)	Pathogenic|Pathogenic|Pathogenic|Pathogenic	Loeys-Dietz_syndrome_2|Hereditary_nonpolyposis_colorectal_cancer_type_6|not_provided|Loeys-Dietz_syndrome	RCV000013335.27|RCV000013336.6|RCV000200178.3|RCV000211858.1	MedGen:OMIM|MedGen:OMIM|MedGen|MedGen:Orphanet:SNOMED_CT	C2674876:610168|C1860896:614331|CN221809|C2697932:ORPHA60030:446263001	.	.	.	.	.	.	0	0.912	D	1	0.899	D	1	0.971
chr15	48729257	48729257	C	A	exonic	FBN1	.	stopgain	FBN1:NM_000138:exon53:c.G6397T:p.E2133X	.	.	.	.	.	.	.	.	.	.	.	.	.	.	.	.	.	.	.	COSM962370	2(endometrium)	.	.	.	.	.	.	.	.	.	.	.	.	.	.	.	.	.	.	.
chr10	90708573	90708573	G	A	exonic	ACTA2	.	nonsynonymous SNV	ACTA2:NM_001141945:exon2:c.C115T:p.R39C,ACTA2:NM_001320855:exon2:c.C115T:p.R39C,ACTA2:NM_001613:exon2:c.C115T:p.R39C	.	.	.	.	.	.	.	.	.	.	.	.	.	.	.	.	.	.	.	COSM4016485	1(stomach)	Pathogenic|Pathogenic	Aortic_aneurysm\x2c_familial_thoracic_6|Thoracic_aortic_aneurysm_and_aortic_dissection	RCV000055647.27|RCV000143866.1	MedGen:OMIM|MedGen:Orphanet	C2673186:611788|CN118826:ORPHA91387	.	.	.	.	.	.	.	.	.	1	0.899	D	0.898	0.619
chr9	101911535	101911535	G	A	exonic	TGFBR1	.	nonsynonymous SNV	TGFBR1:NM_001130916:exon8:c.G1229A:p.R410Q,TGFBR1:NM_001306210:exon9:c.G1472A:p.R491Q,TGFBR1:NM_004612:exon9:c.G1460A:p.R487Q	.	.	.	.	.	.	.	.	.	.	.	.	.	.	.	.	.	.	.	COSM1635939	1(liver);1(biliary_tract)	Pathogenic|Pathogenic|Pathogenic|Pathogenic\x2cPathogenic\x2cLikely pathogenic	Loeys-Dietz_syndrome_1|not_provided|Loeys-Dietz_syndrome|Thoracic_aortic_aneurysm_and_aortic_dissection\x2cLoeys-Dietz_syndrome_1\x2cnot_provided	RCV000013351.26|RCV000196834.1|RCV000211857.1|RCV000463090.1\x2cRCV000013348.25\x2cRCV000417662.1	MedGen:OMIM|MedGen|MedGen:Orphanet:SNOMED_CT|MedGen:Orphanet\x2cMedGen:OMIM\x2cMedGen	C2697933:609192|CN221809|C2697932:ORPHA60030:446263001|CN118826:ORPHA91387\x2cC2697933:609192\x2cCN221809	.	.	.	.	.	.	0	0.912	D	1	0.899	D	0.916	0.916
[truncated: 76 more columns]
