# Supplementary material for: NGS analysis in Marfan syndrome spectrum: Combination of rare and common genetic variants to improve genotype-phenotype correlation analysis
Source: PLoS One. 2019 Sep 19;14(9):e0222506. doi: 10.1371/journal.pone.0222506 (PMC6752800; doi:10.1371/journal.pone.0222506)
Supplement: S2 Table — Results were obtained using both internal controls and data from gnomAD database as reference population. For SNVs that are not present in gnomAD database results are indicated as NAs. (XLSX) [file pone.0222506.s005.xlsx]

## Sheet: snp_suggestivi_e_gnomAD (copia)
S2 Table: Common variants resulted nominally associated (unadjusted p value < 0.05) to several phenotypic signs. Results were obtained using both internal controls and data from gnomAD database as reference population.For SNVs that are not present in gnomAD database results are indicated as NAs
				Reference population enrolled in the present study					Reference populations obtained from gnomAD
SIGN	VARIANT	dbSNP	CHR	UNADJUSTED.P	ADJUSTED.P	OR	L95	U95	p.ALL	OR.ALL	L95.ALL	U95.ALL	p.EUR	OR.EUR	L95.EUR	U95.EUR
Aortic dissection	chr2-189875125-A-G	rs41265549	2	0.0110	0.8342	4.1080	1.2650	13.3400	<0.0001	6.7142	2.7939	16.1355	<0.0001	5.6145	2.3357	13.4959
Aortic dissection	chr15-48720526-G-C	rs363832	15	0.0170	0.8921	2.3980	1.1240	5.1130	<0.0001	0.2260	0.1156	0.4417	<0.0001	0.1938	0.0991	0.3788
Aortic dissection	chr2-190044765-C-T	rs11691604	2	0.0210	0.9091	2.3290	1.1080	4.8950	0.1427	0.6158	0.3199	1.1851	0.0016	0.3635	0.1888	0.7001
Aortic dissection	chr15-48903126-A-G	rs1018148	15	0.0230	0.9730	2.2470	1.0400	4.8550	<0.0001	0.0296	0.0143	0.0615	<0.0001	0.0400	0.0192	0.0830
Aortic dissection	chr15-48806027-T-C	rs8034829	15	0.0240	0.9880	2.3500	1.0230	5.4000	0.1232	1.7957	0.8440	3.8207	0.0015	3.1930	1.4987	6.8023
Aortic dissection	chr15-48787245-T-C	rs6493325	15	0.0250	0.9840	2.3620	1.0280	5.4250	0.0094	2.6192	1.2308	5.5738	0.0015	3.1810	1.4932	6.7769
Aortic dissection	chr7-94030899-T-C	rs1800222	7	0.0300	0.9830	2.4180	1.0350	5.6520	0.0983	1.8328	0.8838	3.8009	0.0040	2.7877	1.3441	5.7818
Aortic dissection	chr2-189923104-A-G	rs7556733	2	0.0310	0.9960	2.9500	0.9403	9.2570	<0.0001	0.0071	0.0028	0.0184	<0.0001	0.0030	0.0012	0.0076
Aortic dissection	chr7-94056244-C-G	rs413826	7	0.0370	0.9830	2.3060	1.0330	5.1480	0.3264	1.4126	0.7062	2.8258	0.7234	1.1334	0.5663	2.2681
Aortic dissection	chr2-189928999-C-CAAGTA	rs71020981	2	0.0460	0.9990	2.4920	0.8816	7.0450	<0.0001	0.0064	0.0025	0.0165	<0.0001	0.0026	0.0010	0.0068
Aortic dissection	chr15-48779200-AATAAC-A	rs72132658	15	0.0480	0.9950	2.0910	0.9798	4.4610	0.1849	1.5784	0.7992	3.1172	0.1130	1.7229	0.8719	3.4045
Aortic ectasia	chr15-48720526-G-C	rs363832	15	0.0090	0.7083	1.9520	1.1690	3.2600	<0.0001	0.1574	0.1099	0.2254	<0.0001	0.1350	0.0942	0.1934
Aortic ectasia	chr9-137674627-A-G	NA	9	0.0110	0.8022	3.2150	1.2730	8.1240	NA	NA	NA	NA	NA	NA	NA	NA
Aortic ectasia	chr15-48789634-T-C	rs140605	15	0.0130	0.9620	1.7970	1.0760	3.0030	0.5951	1.1023	0.7696	1.5786	0.1479	1.3028	0.9096	1.8661
Aortic ectasia	chr2-189870246-A-C	rs7583195	2	0.0150	0.7772	0.2562	0.0879	0.7469	0.0306	0.3869	0.1583	0.9453	0.0926	0.4723	0.1930	1.1555
Aortic ectasia	chr2-189850694-T-C	rs10497695	2	0.0220	0.9670	3.0930	1.1400	8.3870	0.3959	0.7811	0.4410	1.3837	<0.0001	3.5336	1.9811	6.3028
Aortic ectasia	chr2-189854348-T-A	rs12616391	2	0.0220	0.9670	3.0930	1.1400	8.3870	0.4295	0.7945	0.4485	1.4075	<0.0001	3.5698	2.0013	6.3678
Aortic ectasia	chr2-189854349-T-C	rs58220378	2	0.0220	0.9670	3.0930	1.1400	8.3870	0.4294	0.7945	0.4485	1.4074	<0.0001	3.5693	2.0010	6.3669
Aortic ectasia	chr2-189856086-A-G	rs3736488	2	0.0220	0.9670	3.0930	1.1400	8.3870	0.7231	0.9018	0.5090	1.5977	<0.0001	3.5736	2.0034	6.3747
Aortic ectasia	chr2-189860144-G-T	rs12105286	2	0.0220	0.9670	3.0930	1.1400	8.3870	0.2517	0.7169	0.4047	1.2699	<0.0001	3.5193	1.9731	6.2770
Aortic ectasia	chr2-189860630-A-C	rs13306267	2	0.0220	0.9670	3.0930	1.1400	8.3870	0.3094	0.7442	0.4201	1.3182	<0.0001	3.5415	1.9855	6.3170
Aortic ectasia	chr2-189860657-A-G	rs13306268	2	0.0220	0.9670	3.0930	1.1400	8.3870	0.7807	0.9220	0.5204	1.6335	<0.0001	3.5514	1.9910	6.3347
Aortic ectasia	chr2-189860792-T-C	rs13306269	2	0.0220	0.9670	3.0930	1.1400	8.3870	0.3136	0.7461	0.4212	1.3216	<0.0001	3.5298	1.9790	6.2960
Aortic ectasia	chr2-189862352-G-A	rs2271680	2	0.0220	0.9670	3.0930	1.1400	8.3870	0.3085	0.7438	0.4199	1.3175	<0.0001	3.5174	1.9721	6.2736
Aortic ectasia	chr2-189866342-AC-A	rs3215251	2	0.0220	0.9670	3.0930	1.1400	8.3870	0.1272	1.5538	0.8779	2.7501	<0.0001	4.0996	2.3142	7.2625
Aortic ectasia	chr2-189867144-A-G	rs13306257	2	0.0220	0.9670	3.0930	1.1400	8.3870	0.2996	0.7397	0.4176	1.3103	<0.0001	3.5439	1.9868	6.3212
Aortic ectasia	chr2-189974958-G-T	rs4128539	2	0.0310	0.9880	3.0800	1.0770	8.8130	<0.0001	0.0063	0.0034	0.0116	<0.0001	0.0017	0.0009	0.0032
Aortic ectasia	chr15-48779200-AATAAC-A	rs72132658	15	0.0330	0.9900	1.7210	1.0340	2.8660	0.4344	1.1565	0.8029	1.6657	0.2109	1.2624	0.8756	1.8200
Aortic ectasia	chr3-30686414-A-G	rs1155705	3	0.0360	0.9760	0.5757	0.3483	0.9516	0.0003	0.4835	0.3244	0.7206	0.0023	0.5433	0.3645	0.8098
Aortic ectasia	chr9-137642489-G-C	rs41299046	9	0.0440	0.9990	2.2730	1.0060	5.1360	0.1445	1.4863	0.8698	2.5397	0.4894	1.2077	0.7067	2.0639
Aortic ectasia	chr15-48787245-T-C	rs6493325	15	0.0450	1.0000	1.8520	0.9787	3.5050	0.0292	1.6257	1.0461	2.5266	0.0022	1.9744	1.2680	3.0743
Arachnodactily	chr9-137659402-T-TATTC	NA	9	0.0110	0.7642	3.5530	1.3200	9.5620	NA	NA	NA	NA	NA	NA	NA	NA
Arachnodactily	chr9-137717610-T-C	rs7868111	9	0.0110	0.6673	0.4488	0.2451	0.8218	<0.0001	0.0979	0.0679	0.1411	<0.0001	0.1070	0.0742	0.1542
Arachnodactily	chr2-189852081-T-TA	rs569104099	2	0.0170	0.8941	3.0040	1.2110	7.4520	0.8056	0.9473	0.6155	1.4580	<0.0001	4.4821	2.8848	6.9639
Arachnodactily	chr9-137717869-C-T	rs4842172	9	0.0240	0.9600	0.5078	0.2811	0.9173	<0.0001	0.1523	0.1086	0.2136	<0.0001	0.1690	0.1204	0.2372
Arachnodactily	chr7-94040345-GTTT-G,GTT	NA	7	0.0460	0.9950	0.4284	0.1893	0.9695	NA	NA	NA	NA	NA	NA	NA	NA
Ectopia lentis	chr9-137623555-T-C	rs3109675	9	0.0150	0.7333	0.4574	0.2478	0.8444	0.0180	0.5188	0.2984	0.9022	0.0347	0.5556	0.3195	0.9662
Ectopia lentis	chr9-137622039-G-A	rs3128598	9	0.0260	0.9281	0.4856	0.2578	0.9147	0.0285	0.5396	0.3079	0.9454	0.0756	0.6046	0.3450	1.0594
Ectopia lentis	chr9-137619195-C-T	rs3124299	9	0.0270	0.9391	0.4756	0.2466	0.9171	0.0866	0.6153	0.3512	1.0782	0.0751	0.6041	0.3447	1.0585
Ectopia lentis	chr9-137645585-G-A	rs73558066	9	0.0280	0.9730	2.1120	1.0600	4.2080	0.0097	2.0292	1.1739	3.5075	0.0211	1.8852	1.0899	3.2607
Ectopia lentis	chr15-48779200-AATAAC-A	rs72132658	15	0.0290	0.9451	0.3749	0.1569	0.8959	0.0186	0.3989	0.1806	0.8811	0.0345	0.4355	0.1971	0.9622
Ectopia lentis	chr15-48765033-A-C	rs28730794	15	0.0310	0.9720	0.4377	0.2045	0.9370	0.0001	0.3090	0.1631	0.5852	0.0939	0.5828	0.3076	1.1044
Ectopia lentis	chr16-15818310-G-A	rs11130	16	0.0310	0.9700	1.9230	1.0580	3.4950	0.8619	0.9545	0.5645	1.6138	0.9846	1.0052	0.5945	1.6997
Ectopia lentis	chr15-48765044-T-G	rs28730795	15	0.0330	0.9880	0.4483	0.2080	0.9664	0.0060	0.4200	0.2218	0.7956	0.1275	0.6114	0.3226	1.1586
Ectopia lentis	chr15-48789634-T-C	rs140605	15	0.0350	0.9720	0.3941	0.1674	0.9279	0.0172	0.4144	0.1960	0.8760	0.0563	0.4898	0.2317	1.0355
Ectopia lentis	chr9-137645662-C-T	rs73558067	9	0.0360	0.9870	2.0390	1.0360	4.0140	0.0073	2.0783	1.2030	3.5903	0.0213	1.8814	1.0890	3.2503
Ectopia lentis	chr9-137646046-A-G	rs11103501	9	0.0360	0.9870	2.0390	1.0360	4.0140	0.0028	2.2509	1.3021	3.8909	0.0212	1.8846	1.0896	3.2597
Ectopia lentis	chr2-189875237-T-G	rs35162377	2	0.0460	0.9990	2.2030	0.9682	5.0150	<0.0001	4.3804	2.3517	8.1589	0.0004	2.9047	1.5584	5.4143
Ectopia lentis	chr9-137623534-C-T	rs56385965	9	0.0460	0.9930	2.0100	1.0150	3.9800	0.0597	1.7032	0.9720	2.9843	0.0196	1.9274	1.0999	3.3776
Ectopia lentis	chr15-48779231-GTAAAA-G	rs72158035	15	0.0490	0.9970	0.2711	0.0722	1.0180	0.0172	0.2681	0.0838	0.8580	0.0381	0.3121	0.0975	0.9991
Ectopia lentis	chr9-137645649-C-T	rs79679217	9	0.0500	1.0000	1.9470	0.9465	4.0070	0.0197	1.9673	1.1017	3.5132	0.0429	1.8050	1.0107	3.2237
Ectopia lentis	chr9-137646217-G-A	rs11103502	9	0.0500	1.0000	1.9470	0.9465	4.0070	0.0185	1.9802	1.1089	3.5362	0.0461	1.7894	1.0020	3.1958
Flatfoot	chr7-94027043-C-CT	rs144776919	7	0.0070	0.7493	0.2017	0.0583	0.6983	0.0022	0.2405	0.0891	0.6490	0.0003	0.1947	0.0721	0.5256
Flatfoot	chr9-137674627-A-G	NA	9	0.0080	0.6573	3.6430	1.3800	9.6210	NA	NA	NA	NA	NA	NA	NA	NA
Flatfoot	chr2-189852081-T-TA	rs569104099	2	0.0110	0.8342	2.8730	1.2290	6.7180	0.9657	0.9903	0.6367	1.5405	<0.0001	4.6858	2.9849	7.3559
Flatfoot	chr3-30732821-C-A	rs2276767	3	0.0150	0.8412	0.4973	0.2828	0.8745	0.0422	0.6616	0.4428	0.9884	0.0001	0.4648	0.3109	0.6948
Flatfoot	chr17-48276971-G-C	rs2256835	17	0.0230	0.8931	1.8840	1.1110	3.1950	<0.0001	0.4711	0.3466	0.6405	<0.0001	0.3751	0.2759	0.5100
Flatfoot	chr3-30686414-A-G	rs1155705	3	0.0230	0.9461	0.5718	0.3513	0.9308	0.0010	0.5576	0.3918	0.7935	0.0088	0.6266	0.4402	0.8918
Flatfoot	chr7-94039187-A-G	rs2521206	7	0.0270	0.9451	1.9280	1.0880	3.4150	0.1728	0.7736	0.5344	1.1200	0.9343	0.9845	0.6793	1.4269
Flatfoot	chr7-94040345-GTTT-G,GTT	NA	7	0.0320	0.9720	0.4087	0.1827	0.9147	NA	NA	NA	NA	NA	NA	NA	NA
Flatfoot	chr9-139407932-A-G	rs2229971	9	0.0340	0.9720	1.7380	1.0540	2.8650	0.0756	0.7477	0.5419	1.0315	0.2689	1.1989	0.8689	1.6543
Flatfoot	chr7-94039410-C-G	rs2621208	7	0.0480	0.9980	1.7640	1.0010	3.1090	0.1780	0.7760	0.5360	1.1234	0.9394	0.9857	0.6801	1.4286
Flatfoot	chr9-137653750-G-A	rs77716946	9	0.0490	0.9990	0.3989	0.1489	1.0690	0.0630	1.8725	0.9561	3.6672	0.3665	1.3614	0.6950	2.6668
Hyperlaxity	chr15-48903126-A-G	rs1018148	15	0.0060	0.7413	0.4075	0.2036	0.8156	<0.0001	0.0072	0.0043	0.0118	<0.0001	0.0097	0.0059	0.0159
Hyperlaxity	chr2-189852081-T-TA	rs569104099	2	0.0070	0.8631	3.1810	1.2380	8.1720	0.6929	0.9201	0.6084	1.3914	<0.0001	4.3533	2.8505	6.6484
Hyperlaxity	chr17-48266804-T-A	NA	17	0.0100	0.7093	3.3180	1.3320	8.2650	NA	NA	NA	NA	NA	NA	NA	NA
Hyperlaxity	chr7-94040345-GTTT-G,GTT	NA	7	0.0130	0.8761	0.3747	0.1675	0.8381	NA	NA	NA	NA	NA	NA	NA	NA
Hyperlaxity	chr2-189861029-T-TACACACAC	rs374476004	2	0.0180	0.9201	0.4377	0.2191	0.8744	0.0108	0.5715	0.3696	0.8838	<0.0001	0.3893	0.2515	0.6026
Hyperlaxity	chr15-48787245-T-C	rs6493325	15	0.0220	0.9590	0.4413	0.2164	0.8999	0.2137	0.7300	0.4435	1.2013	0.6365	0.8865	0.5378	1.4614
Hyperlaxity	chr2-189864080-G-A	rs1800255	2	0.0240	0.9201	0.5467	0.3296	0.9066	0.3152	1.1723	0.8594	1.5991	0.4554	1.1255	0.8249	1.5356
Hyperlaxity	chr2-189861031-T-C	rs62181730	2	0.0260	0.9421	0.5389	0.3177	0.9141	0.3248	1.1693	0.8562	1.5969	0.5362	1.1037	0.8073	1.5090
Hyperlaxity	chr15-48806027-T-C	rs8034829	15	0.0270	0.9770	0.4548	0.2247	0.9207	0.0097	0.5328	0.3280	0.8656	0.8278	0.9474	0.5820	1.5422
Hyperlaxity	chr2-189855943-G-A	rs3736487	2	0.0300	0.9750	0.5663	0.3411	0.9400	0.0063	1.5425	1.1275	2.1103	0.4586	1.1261	0.8224	1.5421
Hyperlaxity	chr2-189863389-C-T	rs13306272	2	0.0370	0.9920	0.5800	0.3489	0.9639	0.2598	1.1907	0.8786	1.6138	0.2402	1.1996	0.8850	1.6261
Hyperlaxity	chr7-94040345-GTT-G	rs796364511	7	0.0370	0.9750	2.7750	1.1170	6.8940	<0.0001	228.0475	110.5215	470.5477	<0.0001	238.6648	95.1877	598.4058
Hyperlaxity	chr2-189867844-T-A	rs3736489	2	0.0400	0.9950	0.5892	0.3558	0.9759	0.0757	1.3191	0.9709	1.7923	0.2139	1.2150	0.8933	1.6526
Hyperlaxity	chr2-189867882-C-T	rs3736490	2	0.0400	0.9950	0.5892	0.3558	0.9759	0.0885	1.3042	0.9599	1.7720	0.2490	1.1980	0.8808	1.6295
Hyperlaxity	chr17-48266811-G-C	NA	17	0.0430	0.9970	2.4700	1.0180	5.9930	NA	NA	NA	NA	NA	NA	NA	NA
Hyperlaxity	chr9-137659402-T-TATTC	NA	9	0.0430	0.9960	2.6210	1.0280	6.6840	NA	NA	NA	NA	NA	NA	NA	NA
Hyperlaxity	chr9-137674627-A-G	NA	9	0.0430	0.9990	2.7630	1.0100	7.5630	NA	NA	NA	NA	NA	NA	NA	NA
Hyperlaxity	chr2-189867311-T-C	rs13306261	2	0.0460	0.9970	0.5978	0.3607	0.9907	0.0459	1.3627	1.0044	1.8487	0.1527	1.2497	0.9202	1.6972
Hyperlaxity	chr7-94059899-C-T	rs1060399	7	0.0490	1.0000	0.5891	0.3468	1.0000	0.0238	1.4356	1.0474	1.9676	0.8598	0.9719	0.7086	1.3332
Mitral valve prolapse	chr7-94027043-C-CT	rs144776919	7	0.0030	0.6294	0.2028	0.0622	0.6610	0.0016	0.2319	0.0860	0.6256	0.0002	0.1877	0.0695	0.5066
Mitral valve prolapse	chr17-48265542-G-T	rs41316705	17	0.0110	0.8641	2.4220	1.1810	4.9660	0.0007	2.0044	1.3287	3.0237	0.1631	1.3388	0.8872	2.0202
Mitral valve prolapse	chr9-137708934-T-G	rs10858282	9	0.0130	0.8182	0.5480	0.3407	0.8813	0.2160	0.8136	0.5865	1.1287	0.0113	0.6569	0.4735	0.9114
Mitral valve prolapse	chr9-137709795-C-T	rs7847840	9	0.0140	0.7732	0.5312	0.3254	0.8673	0.1587	0.7892	0.5674	1.0977	0.0003	0.5463	0.3925	0.7604
Mitral valve prolapse	chr9-137659402-T-TATTC	NA	9	0.0160	0.9131	2.8810	1.1870	6.9900	NA	NA	NA	NA	NA	NA	NA	NA
Mitral valve prolapse	chr9-137674627-A-G	NA	9	0.0170	0.9021	3.0240	1.2070	7.5770	NA	NA	NA	NA	NA	NA	NA	NA
Mitral valve prolapse	chr17-48265728-C-A	rs28574643	17	0.0190	0.9640	2.0750	1.0920	3.9430	0.7080	1.0773	0.7295	1.5911	0.6451	1.0962	0.7414	1.6209
Mitral valve prolapse	chr9-139412197-G-A	rs9411208	9	0.0240	0.8931	1.7760	1.1050	2.8530	0.7052	0.9435	0.6979	1.2754	0.0077	1.5025	1.1113	2.0313
Mitral valve prolapse	chr9-137690318-A-T	rs4240707	9	0.0280	0.9870	0.6104	0.3871	0.9624	0.0048	0.6479	0.4782	0.8778	0.0336	0.7205	0.5318	0.9762
Mitral valve prolapse	chr2-189910066-ATG-A	rs111268949	2	0.0300	0.9910	0.4754	0.2355	0.9596	0.0525	0.6192	0.3796	1.0099	0.0077	0.5199	0.3185	0.8486
Mitral valve prolapse	chr3-30732821-C-A	rs2276767	3	0.0350	0.9920	1.7290	1.0280	2.9080	0.3466	1.1751	0.8395	1.6449	0.2643	0.8255	0.5893	1.1565
Mitral valve prolapse	chr9-137690414-G-GA	rs373039975	9	0.0350	0.9940	0.6223	0.3947	0.9811	NA	NA	NA	NA	NA	NA	NA	NA
Mitral valve prolapse	chr2-189923630-AT-A	rs5837121	2	0.0370	0.9910	0.3644	0.1401	0.9473	<0.0001	0.0174	0.0082	0.0372	<0.0001	0.0124	0.0058	0.0265
Mitral valve prolapse	chr2-189860128-C-T	rs3106798	2	0.0400	0.9920	1.6400	1.0220	2.6310	0.7434	0.9494	0.6956	1.2957	0.0197	0.6914	0.5062	0.9444
Mitral valve prolapse	chr16-15872829-A-G	rs62030562	16	0.0420	0.9990	2.7880	0.9933	7.8230	0.1835	1.4480	0.8366	2.5062	0.2572	1.3729	0.7917	2.3809
Mitral valve prolapse	chr9-139390397-C-T	rs3124591	9	0.0440	0.9940	0.6343	0.4087	0.9845	<0.0001	0.4659	0.3444	0.6303	0.0694	0.7559	0.5583	1.0235
Mitral valve prolapse	chr9-137710961-G-A	rs10745388	9	0.0490	0.9980	0.6274	0.3945	0.9976	0.0025	0.6230	0.4574	0.8486	0.0006	0.5865	0.4302	0.7995
Myopia	chr2-189871573-A-G	rs10168216	2	0.0020	0.3257	3.9640	1.5770	9.9610	0.1434	1.4766	0.8732	2.4968	<0.0001	4.1580	2.4445	7.0725
Myopia	chr2-189871623-G-A	rs10194475	2	0.0020	0.3257	3.9640	1.5770	9.9610	<0.0001	3.0976	1.8340	5.2318	<0.0001	4.6259	2.7370	7.8183
Myopia	chr2-189871627-C-T	rs10194304	2	0.0020	0.3257	3.9640	1.5770	9.9610	<0.0001	3.0922	1.8308	5.2226	<0.0001	4.6253	2.7367	7.8173
Myopia	chr2-189868381-G-A	rs3765160	2	0.0050	0.4436	3.5460	1.4590	8.6160	0.9998	1.0001	0.5917	1.6904	<0.0001	3.3199	1.9545	5.6391
Myopia	chr2-189868410-C-T	rs3765161	2	0.0050	0.4436	3.5460	1.4590	8.6160	0.0073	2.0190	1.1955	3.4098	<0.0001	4.0213	2.3796	6.7957
Myopia	chr3-30648360-A-G	NA	3	0.0080	0.6933	3.1870	1.3190	7.7010	NA	NA	NA	NA	NA	NA	NA	NA
Myopia	chr2-189850694-T-C	rs10497695	2	0.0090	0.8452	3.3550	1.2620	8.9190	0.6139	0.8626	0.4856	1.5323	<0.0001	3.9023	2.1819	6.9794
Myopia	chr2-189854348-T-A	rs12616391	2	0.0090	0.8452	3.3550	1.2620	8.9190	0.6554	0.8775	0.4940	1.5587	<0.0001	3.9423	2.2041	7.0514
Myopia	chr2-189854349-T-C	rs58220378	2	0.0090	0.8452	3.3550	1.2620	8.9190	0.6552	0.8774	0.4939	1.5585	<0.0001	3.9418	2.2038	7.0505
Myopia	chr2-189856086-A-G	rs3736488	2	0.0090	0.8452	3.3550	1.2620	8.9190	0.9888	0.9959	0.5606	1.7693	<0.0001	3.9465	2.2064	7.0590
Myopia	chr2-189860144-G-T	rs12105286	2	0.0090	0.8452	3.3550	1.2620	8.9190	0.4245	0.7917	0.4457	1.4062	<0.0001	3.8865	2.1731	6.9508
Myopia	chr2-189860630-A-C	rs13306267	2	0.0090	0.8452	3.3550	1.2620	8.9190	0.5026	0.8218	0.4627	1.4598	<0.0001	3.9111	2.1867	6.9952
Myopia	chr2-189860657-A-G	rs13306268	2	0.0090	0.8452	3.3550	1.2620	8.9190	0.9510	1.0182	0.5731	1.8089	<0.0001	3.9220	2.1928	7.0148
Myopia	chr2-189860792-T-C	rs13306269	2	0.0090	0.8452	3.3550	1.2620	8.9190	0.5082	0.8239	0.4639	1.4635	<0.0001	3.8982	2.1796	6.9719
Myopia	chr2-189862352-G-A	rs2271680	2	0.0090	0.8452	3.3550	1.2620	8.9190	0.5014	0.8214	0.4624	1.4590	<0.0001	3.8844	2.1720	6.9471
Myopia	chr2-189866342-AC-A	rs3215251	2	0.0090	0.8452	3.3550	1.2620	8.9190	0.0619	1.7159	0.9668	3.0455	<0.0001	4.5274	2.5486	8.0424
Myopia	chr2-189867144-A-G	rs13306257	2	0.0090	0.8452	3.3550	1.2620	8.9190	0.4896	0.8169	0.4599	1.4511	<0.0001	3.9137	2.1882	6.9998
Myopia	chr9-137623555-T-C	rs3109675	9	0.0090	0.7822	1.7680	1.1300	2.7660	0.0992	1.3410	0.9450	1.9031	0.0417	1.4361	1.0118	2.0382
Myopia	chr9-137619425-T-G	rs3109683	9	0.0160	0.8062	1.8210	1.1320	2.9300	0.0010	1.7827	1.2589	2.5245	0.0268	1.4791	1.0437	2.0960
Myopia	chr9-137645713-A-G	NA	9	0.0170	0.9171	2.8680	1.1810	6.9600	NA	NA	NA	NA	NA	NA	NA	NA
Myopia	chr9-137653750-G-A	rs77716946	9	0.0190	0.9261	0.2526	0.0789	0.8091	0.9180	1.0537	0.3892	2.8526	0.5990	0.7661	0.2830	2.0743
Myopia	chr2-189875695-T-G	rs3768660	2	0.0200	0.8731	1.9160	1.1220	3.2710	0.0307	1.4751	1.0346	2.1030	0.0003	1.8950	1.3278	2.7045
Myopia	chr9-139407932-A-G	rs2229971	9	0.0230	0.9720	1.7340	1.0620	2.8310	0.2176	0.7963	0.5539	1.1446	0.1860	1.2768	0.8881	1.8356
Myopia	chr9-137619195-C-T	rs3124299	9	0.0240	0.8921	1.7750	1.1020	2.8600	0.0435	1.4268	1.0085	2.0185	0.0559	1.4007	0.9900	1.9818
Myopia	chr9-139412884-C-T	rs3125009	9	0.0260	0.8591	1.8150	1.1180	2.9450	0.5181	0.8897	0.6241	1.2684	0.1850	1.2710	0.8908	1.8134
Myopia	chr9-137677017-G-A	rs71506921	9	0.0300	0.9930	0.3853	0.1543	0.9624	0.4550	1.3367	0.6227	2.8695	0.9196	0.9614	0.4474	2.0660
Myopia	chr7-94038966-G-A	rs28754326	7	0.0310	0.9900	1.9480	1.0440	3.6320	0.0010	2.0506	1.3244	3.1749	0.0037	1.8919	1.2217	2.9298
Myopia	chr9-137645708-A-G	NA	9	0.0320	0.9930	2.3390	1.0410	5.2560	NA	NA	NA	NA	NA	NA	NA	NA
Myopia	chr7-94059899-C-T	rs1060399	7	0.0340	0.9900	0.5710	0.3390	0.9616	0.6116	1.1149	0.7326	1.6968	0.1884	0.7548	0.4957	1.1494
Myopia	chr9-137664820-G-A	rs34911100	9	0.0370	0.9980	0.4017	0.1603	1.0070	0.3783	1.4074	0.6556	3.0217	0.9417	0.9718	0.4522	2.0885
Myopia	chr9-137658608-A-G	rs4842157	9	0.0490	0.9960	0.6017	0.3683	0.9831	0.0402	0.6716	0.4580	0.9849	0.2529	0.7999	0.5450	1.1739
Pectus carinatum	chr9-137733937-T-G	rs12554062	9	0.0020	0.2897	3.3300	1.4890	7.4430	0.0679	1.7485	0.9524	3.2101	0.0401	1.8721	1.0186	3.4408
Pectus carinatum	chr9-137704058-T-A	rs10745387	9	0.0060	0.5794	2.3790	1.2510	4.5230	0.8596	0.9561	0.5811	1.5729	0.4213	1.2265	0.7451	2.0188
Pectus carinatum	chr9-137704782-G-A	rs7874142	9	0.0070	0.5924	2.3180	1.2390	4.3350	0.9621	1.0121	0.6152	1.6652	0.3576	1.2629	0.7672	2.0788
Pectus carinatum	chr9-137623601-C-G	rs3124310	9	0.0080	0.7792	2.1490	1.1720	3.9390	<0.0001	0.3067	0.1848	0.5092	<0.0001	0.2499	0.1505	0.4151
Pectus carinatum	chr7-94052495-A-G	rs42530	7	0.0170	0.9091	2.0180	1.1130	3.6570	0.0097	1.9072	1.1591	3.1382	0.2097	1.3740	0.8346	2.2621
Pectus carinatum	chr9-137717869-C-T	rs4842172	9	0.0200	0.8511	0.3939	0.1837	0.8444	<0.0001	0.0914	0.0478	0.1746	<0.0001	0.1014	0.0530	0.1939
Pectus carinatum	chr17-48266811-G-C	NA	17	0.0210	0.9191	0.2934	0.1026	0.8391	NA	NA	NA	NA	NA	NA	NA	NA
Pectus carinatum	chr9-137702209-G-A	rs3827849	9	0.0230	0.9530	0.5102	0.2811	0.9258	0.0397	0.5940	0.3596	0.9813	0.0087	0.5163	0.3123	0.8533
Pectus carinatum	chr9-137709780-T-C	rs11792894	9	0.0270	0.9540	1.9730	1.0780	3.6110	0.8460	0.9522	0.5809	1.5610	0.5695	1.1543	0.7038	1.8932
Pectus carinatum	chr7-94056251-GAAA-GA,G	NA	7	0.0320	0.9760	2.4670	1.0700	5.6890	NA	NA	NA	NA	NA	NA	NA	NA
Pectus carinatum	chr17-48266804-T-A	NA	17	0.0400	0.9780	0.3260	0.1140	0.9323	NA	NA	NA	NA	NA	NA	NA	NA
Pectus carinatum	chr9-137714027-T-C	rs9697186	9	0.0410	0.9810	1.9130	1.0340	3.5390	0.8819	1.0377	0.6369	1.6908	0.9696	0.9905	0.6079	1.6141
Pectus carinatum	chr17-48269302-G-A	rs2857396	17	0.0420	0.9850	1.9610	1.0270	3.7460	<0.0001	0.0529	0.0305	0.0919	<0.0001	0.0719	0.0414	0.1248
Pectus carinatum	chr7-94059899-C-T	rs1060399	7	0.0440	0.9930	0.4990	0.2505	0.9939	0.9392	0.9766	0.5321	1.7925	0.1790	0.6612	0.3601	1.2141
Pectus carinatum	chr7-94056044-G-T	rs2621215	7	0.0490	0.9950	0.5205	0.2697	1.0050	<0.0001	0.0840	0.0465	0.1516	<0.0001	0.0820	0.0454	0.1481
Reduced elbow extension	chr9-137659402-T-TATTC	NA	9	0.0090	0.8432	5.8970	1.3230	26.2800	NA	NA	NA	NA	NA	NA	NA	NA
Reduced elbow extension	chr2-189870246-A-C	rs7583195	2	0.0100	0.5904	5.1790	1.4920	17.9800	0.0097	3.1336	1.2574	7.8096	0.0020	3.8256	1.5332	9.5453
Reduced elbow extension	chr9-137674627-A-G	NA	9	0.0100	0.7922	6.2390	1.3890	28.0200	NA	NA	NA	NA	NA	NA	NA	NA
Reduced elbow extension	chr9-137690318-A-T	rs4240707	9	0.0270	0.9560	0.3163	0.1091	0.9169	0.0104	0.3396	0.1427	0.8078	0.0220	0.3776	0.1587	0.8983
Reduced elbow extension	chr9-137690414-G-GA	rs373039975	9	0.0280	0.9560	0.3169	0.1092	0.9191	NA	NA	NA	NA	NA	NA	NA	NA
Reduced elbow extension	chr15-48797307-A-G	rs25458	15	0.0320	0.9630	2.9770	1.0640	8.3280	0.3752	1.4765	0.6207	3.5124	0.0917	2.0741	0.8718	4.9344
Reduced elbow extension	chr15-48797424-C-A	rs8037304	15	0.0320	0.9630	2.9770	1.0640	8.3280	0.7155	1.1747	0.4937	2.7955	0.1082	2.0077	0.8431	4.7810
Reduced elbow extension	chr9-139397707-G-A	rs10521	9	0.0340	0.9710	0.3112	0.1019	0.9507	0.0254	0.3685	0.1480	0.9175	0.1521	0.5195	0.2086	1.2936
Reduced elbow extension	chr3-30686414-A-G	rs1155705	3	0.0380	0.9860	0.2997	0.0904	0.9934	0.0071	0.2217	0.0666	0.7386	0.0143	0.2492	0.0748	0.8299
Reduced elbow extension	chr15-48703823-A-G	rs8023401	15	0.0430	1.0000	2.7430	0.8765	8.5820	<0.0001	0.0320	0.0121	0.0850	<0.0001	0.0382	0.0144	0.1014
Reduced elbow extension	chr15-48713996-G-T	rs1820488	15	0.0440	1.0000	2.7340	0.8728	8.5610	<0.0001	0.0324	0.0122	0.0860	<0.0001	0.0388	0.0146	0.1030
Reduced elbow extension	chr15-48729648-T-C	rs2042746	15	0.0440	1.0000	2.7340	0.8728	8.5610	<0.0001	0.0313	0.0118	0.0831	<0.0001	0.0389	0.0147	0.1034
Reduced elbow extension	chr16-15818141-A-C	rs2075511	16	0.0440	0.9940	2.3820	0.9798	5.7890	0.4329	1.3635	0.6263	2.9687	0.6028	1.2290	0.5645	2.6760
Reduced elbow extension	chr17-48267585-A-C	rs2075558	17	0.0440	0.9950	0.2811	0.0760	1.0400	0.0098	0.2334	0.0701	0.7777	0.0079	0.2254	0.0676	0.7509
Reduced elbow extension	chr15-48813107-G-T	rs2413907	15	0.0470	0.9980	2.8990	0.9408	8.9300	0.3376	1.5573	0.6251	3.8798	0.2888	1.6313	0.6545	4.0664
Reduced elbow extension	chr9-139402959-A-G	rs3812604	9	0.0470	0.9860	0.3486	0.1232	0.9866	0.0023	0.2831	0.1190	0.6737	0.0886	0.4787	0.2011	1.1394
Reduced elbow extension	chr15-48779231-GTAAAA-G	rs72158035	15	0.0480	0.9990	2.8000	0.9149	8.5680	0.4482	1.4208	0.5705	3.5385	0.2746	1.6543	0.6641	4.1205
Reduced elbow extension	chr7-94039410-C-G	rs2621208	7	0.0480	0.9990	2.3980	0.9291	6.1910	0.6049	1.2454	0.5413	2.8653	0.2767	1.5820	0.6873	3.6415
Reduced elbow extension	chr15-48779402-C-T	rs11853943	15	0.0490	0.9990	2.7690	0.9067	8.4560	0.4043	1.4709	0.5907	3.6628	0.2314	1.7335	0.6961	4.3170
Scoliosis	chr17-48263903-A-G	rs2277632	17	0.0010	0.1209	0.2946	0.1413	0.6141	0.0004	0.3753	0.2132	0.6609	0.0086	0.4762	0.2704	0.8386
Scoliosis	chr17-48268443-G-T	rs2075557	17	0.0010	0.0500	0.2533	0.1176	0.5453	0.0056	0.4317	0.2341	0.7960	0.0060	0.4337	0.2350	0.8003
Scoliosis	chr17-48269903-A-G	rs2696247	17	0.0010	0.0669	0.2664	0.1249	0.5678	0.0007	0.3770	0.2096	0.6780	0.0096	0.4689	0.2607	0.8435
Scoliosis	chr17-48273155-A-C	rs2586494	17	0.0010	0.1409	0.3051	0.1470	0.6333	<0.0001	0.0173	0.0098	0.0305	<0.0001	0.0129	0.0073	0.0227
Scoliosis	chr17-48274309-T-C	rs2075554	17	0.0010	0.1019	0.2668	0.1217	0.5853	<0.0001	0.0152	0.0083	0.0281	<0.0001	0.0109	0.0059	0.0201
Scoliosis	chr17-48274291-T-G	rs2075555	17	0.0020	0.1788	0.3191	0.1550	0.6566	<0.0001	0.0182	0.0103	0.0321	<0.0001	0.0130	0.0074	0.0230
Scoliosis	chr17-48269021-C-G	rs2075556	17	0.0030	0.4326	0.3644	0.1809	0.7343	0.0117	0.4899	0.2780	0.8633	0.0199	0.5158	0.2924	0.9099
Scoliosis	chr15-48780504-TTAAAGA-T	rs143836403	15	0.0050	0.6094	0.3513	0.1636	0.7545	0.7861	0.9187	0.4979	1.6952	0.2369	0.6920	0.3747	1.2781
Scoliosis	chr15-48787245-T-C	rs6493325	15	0.0060	0.5255	0.3680	0.1798	0.7529	0.0819	0.5968	0.3315	1.0744	0.2824	0.7248	0.4020	1.3067
Scoliosis	chr17-48269426-C-T	rs2586490	17	0.0060	0.4096	0.4910	0.3005	0.8023	<0.0001	0.1534	0.1080	0.2181	<0.0001	0.1432	0.1007	0.2035
Scoliosis	chr15-48806027-T-C	rs8034829	15	0.0090	0.7512	0.4065	0.2031	0.8134	0.0041	0.4461	0.2532	0.7860	0.4231	0.7932	0.4493	1.4000
Scoliosis	chr17-48263021-C-T	rs2249492	17	0.0090	0.5315	0.5112	0.3159	0.8272	<0.0001	0.2827	0.2024	0.3948	<0.0001	0.2444	0.1750	0.3414
Scoliosis	chr15-48755472-G-A	rs77105137	15	0.0100	0.7502	0.3709	0.1729	0.7957	0.7743	0.9145	0.4963	1.6851	0.1945	0.6690	0.3630	1.2330
Scoliosis	chr16-15802946-G-T	rs9746950	16	0.0100	0.8342	0.5566	0.3490	0.8877	<0.0001	0.2148	0.1537	0.3002	<0.0001	0.2218	0.1586	0.3103
Scoliosis	chr15-48903126-A-G	rs1018148	15	0.0130	0.8322	0.4396	0.2287	0.8449	<0.0001	0.0069	0.0040	0.0120	<0.0001	0.0093	0.0054	0.0162
Scoliosis	chr16-15820863-C-T	rs16967494	16	0.0190	0.9281	0.5211	0.3005	0.9036	0.0019	0.5101	0.3313	0.7856	0.0001	0.4348	0.2823	0.6697
Scoliosis	chr15-48720526-G-C	rs363832	15	0.0230	0.9780	0.5658	0.3375	0.9484	<0.0001	0.0792	0.0537	0.1169	<0.0001	0.0679	0.0460	0.1003
Scoliosis	chr7-94027043-C-CT	rs144776919	7	0.0250	0.9830	0.3072	0.1038	0.9092	0.0043	0.2951	0.1211	0.7192	0.0006	0.2389	0.0980	0.5825
Scoliosis	chr15-48765033-A-C	rs28730794	15	0.0290	0.9530	0.5669	0.3463	0.9280	<0.0001	0.4203	0.2994	0.5899	0.1798	0.7928	0.5642	1.1139
Scoliosis	chr17-48265426-A-G	rs2586488	17	0.0300	0.9590	0.5608	0.3369	0.9334	<0.0001	0.1534	0.1076	0.2187	<0.0001	0.1377	0.0966	0.1963
Scoliosis	chr15-48765044-T-G	rs28730795	15	0.0320	0.9650	0.5684	0.3438	0.9398	0.0006	0.5545	0.3941	0.7802	0.2189	0.8070	0.5730	1.1366
Scoliosis	chr17-48267585-A-C	rs2075558	17	0.0330	0.9880	0.5963	0.3673	0.9679	0.0008	0.5507	0.3861	0.7855	0.0004	0.5316	0.3724	0.7589
Scoliosis	chr15-48779200-AATAAC-A	rs72132658	15	0.0360	0.9920	0.5837	0.3492	0.9757	0.0259	0.6475	0.4404	0.9520	0.0769	0.7068	0.4803	1.0401
Scoliosis	chr17-48272055-C-T	rs2253369	17	0.0400	0.9920	0.5989	0.3675	0.9762	<0.0001	0.1549	0.1096	0.2189	<0.0001	0.1644	0.1163	0.2324
Scoliosis	chr9-137672012-C-T	rs3124932	9	0.0450	0.9970	1.5900	0.9975	2.5350	0.0009	1.6592	1.2273	2.2430	0.0435	1.3626	1.0078	1.8422
Scoliosis	chr15-48789634-T-C	rs140605	15	0.0460	0.9940	0.5893	0.3531	0.9837	0.0123	0.6216	0.4268	0.9053	0.1067	0.7347	0.5045	1.0701
Stretch marks	chr9-137733937-T-G	rs12554062	9	0.0030	0.3097	3.2260	1.4740	7.0600	0.2303	1.2795	0.8545	1.9158	0.1265	1.3699	0.9134	2.0546
Stretch marks	chr16-15841830-G-A	rs2293736	16	0.0110	0.8901	3.7350	1.2450	11.2100	0.4984	1.2069	0.6997	2.0817	0.4914	1.2107	0.7017	2.0888
Stretch marks	chr16-15842023-G-A	rs880071	16	0.0110	0.8901	3.7350	1.2450	11.2100	0.5394	1.1859	0.6875	2.0456	0.5009	1.2057	0.6988	2.0802
Stretch marks	chr16-15872829-A-G	rs62030562	16	0.0110	0.8581	3.8190	1.2820	11.3800	0.1668	1.4504	0.8536	2.4646	0.2386	1.3753	0.8077	2.3416
Stretch marks	chr16-15850204-A-G	rs2272554	16	0.0190	0.8621	1.7580	1.1080	2.7900	0.4020	0.8821	0.6577	1.1831	0.9194	1.0153	0.7569	1.3618
Stretch marks	chr9-139412197-G-A	rs9411208	9	0.0400	0.9830	1.6510	1.0340	2.6360	0.5124	0.9074	0.6784	1.2137	0.0126	1.4451	1.0803	1.9330
Stretch marks	chr9-139412884-C-T	rs3125009	9	0.0400	0.9940	1.6290	1.0200	2.6020	0.0627	0.7513	0.5554	1.0163	0.6473	1.0733	0.7927	1.4533
Stretch marks	chr7-94043274-A-G	rs421587	7	0.0460	0.9980	1.5990	1.0090	2.5350	0.0120	1.4679	1.0860	1.9842	0.1394	1.2547	0.9281	1.6962
Stretch marks	chr7-94044803-C-A	rs2250365	7	0.0460	0.9980	1.5990	1.0090	2.5350	0.0562	1.3411	0.9913	1.8143	0.2410	1.1986	0.8851	1.6230
Stretch marks	chr2-189910066-ATG-A	rs111268949	2	0.0480	0.9990	0.5042	0.2553	0.9958	0.0397	0.6100	0.3790	0.9817	0.0051	0.5122	0.3180	0.8249
Thumb sign	chr9-139391636-G-A	rs2229974	9	0.0450	0.9980	0.5872	0.3427	1.0060	<0.0001	0.3680	0.2666	0.5081	<0.0001	0.4839	0.3505	0.6681
Thumb sign	chr9-137715150-A-T	rs3128599	9	0.0460	0.9940	0.4925	0.2468	0.9827	<0.0001	0.0291	0.0185	0.0458	<0.0001	0.0402	0.0256	0.0632
Thumb sign	chr9-137715151-T-G	rs3124936	9	0.0460	0.9940	0.4925	0.2468	0.9827	<0.0001	0.0292	0.0186	0.0458	<0.0001	0.0403	0.0257	0.0634
Thumb sign	chr7-94027043-C-CT	rs144776919	7	0.0490	0.9950	0.2760	0.0767	0.9926	0.0079	0.3183	0.1305	0.7763	0.0013	0.2576	0.1056	0.6288
Wrist sign	chr7-94056251-GA-G	rs543944044	7	0.0050	0.6813	0.3435	0.1526	0.7729	<0.0001	5.4558	3.0830	9.6548	<0.0001	20.6611	10.9315	39.0505
Wrist sign	chr7-94056006-A-G	rs400218	7	0.0070	0.4835	0.4982	0.3047	0.8147	0.0007	0.6367	0.4886	0.8296	<0.0001	0.4258	0.3265	0.5555
Wrist sign	chr7-94056244-C-G	rs413826	7	0.0070	0.4416	0.4907	0.2992	0.8047	<0.0001	0.5030	0.3857	0.6559	<0.0001	0.4035	0.3091	0.5268
Wrist sign	chr15-48779402-C-T	rs11853943	15	0.0100	0.7842	0.3898	0.1848	0.8219	0.0012	0.4760	0.3008	0.7534	0.0124	0.5610	0.3544	0.8880
Wrist sign	chr7-94030899-T-C	rs1800222	7	0.0100	0.5894	0.4278	0.2295	0.7971	0.0204	0.6195	0.4116	0.9323	0.7755	0.9422	0.6260	1.4183
Wrist sign	chr7-94037778-T-A	rs2293739	7	0.0100	0.7333	0.4218	0.2157	0.8248	0.2928	1.2610	0.8178	1.9445	0.7431	0.9300	0.6024	1.4356
Wrist sign	chr7-94037790-C-A	rs2293740	7	0.0100	0.7333	0.4218	0.2157	0.8248	0.2922	1.2614	0.8180	1.9451	0.7398	0.9291	0.6019	1.4342
Wrist sign	chr7-94027043-C-CT	rs144776919	7	0.0130	0.8881	0.2952	0.1061	0.8215	0.0029	0.3574	0.1763	0.7246	0.0003	0.2893	0.1426	0.5870
Wrist sign	chr9-139397707-G-A	rs10521	9	0.0130	0.7972	1.8770	1.1350	3.1020	0.4682	0.9070	0.6966	1.1809	0.0673	1.2787	0.9820	1.6650
Wrist sign	chr15-48779231-GTAAAA-G	rs72158035	15	0.0150	0.8811	0.4057	0.1910	0.8618	0.0007	0.4598	0.2905	0.7279	0.0068	0.5354	0.3381	0.8478
Wrist sign	chr7-94038966-G-A	rs28754326	7	0.0160	0.8392	0.4495	0.2338	0.8643	0.8153	1.0508	0.6933	1.5926	0.8840	0.9695	0.6396	1.4697
Wrist sign	chr9-139400406-C-T	rs11145764	9	0.0170	0.8162	1.8440	1.1270	3.0150	0.2087	0.8446	0.6488	1.0994	0.7240	1.0488	0.8049	1.3667
Wrist sign	chr9-139400904-C-T	rs4880098	9	0.0170	0.8162	1.8440	1.1270	3.0150	0.2204	0.8481	0.6515	1.1041	0.6822	1.0569	0.8110	1.3772
Wrist sign	chr15-48763008-A-T	rs75227249	15	0.0240	0.9800	0.4486	0.2115	0.9514	0.0935	0.6564	0.3999	1.0775	0.0049	0.4971	0.3026	0.8166
Wrist sign	chr15-48779200-AATAAC-A	rs72132658	15	0.0260	0.8811	0.5381	0.3206	0.9031	0.0189	0.6751	0.4852	0.9393	0.0699	0.7369	0.5291	1.0264
Wrist sign	chr3-30732821-C-A	rs2276767	3	0.0270	0.9730	1.8960	1.0530	3.4140	0.5145	1.1041	0.8196	1.4874	0.0948	0.7757	0.5753	1.0458
Wrist sign	chr7-94052495-A-G	rs42530	7	0.0270	0.9261	1.8560	1.0870	3.1700	0.0120	1.4327	1.0806	1.8996	0.8261	1.0322	0.7778	1.3698
Wrist sign	chr9-139401577-C-G	rs3829116	9	0.0320	0.9780	1.6610	1.0360	2.6640	0.0511	0.7690	0.5902	1.0020	0.6534	0.9410	0.7214	1.2273
Wrist sign	chr15-48784915-T-C	rs34837775	15	0.0340	0.9740	0.4552	0.2206	0.9396	0.1362	0.7060	0.4455	1.1186	0.0117	0.5573	0.3514	0.8838
Wrist sign	chr15-48813107-G-T	rs2413907	15	0.0360	0.9780	0.4611	0.2244	0.9474	0.0089	0.5598	0.3602	0.8700	0.0166	0.5864	0.3769	0.9123
Wrist sign	chr7-94040345-GTTT-G	NA	7	0.0400	0.9980	3.1240	0.9626	10.1400	<0.0001	2019.5481	268.3618	15198.0434	<0.0001	2167.2062	130.1706	36081.7492
Wrist sign	chr9-139403240-T-TG	rs386416450	9	0.0400	0.9880	1.6450	1.0150	2.6640	<0.0001	0.5896	0.4517	0.7694	0.8022	0.9664	0.7397	1.2626
Wrist sign	chr7-94040345-GTTT-G,GTT	NA	7	0.0430	0.9900	0.4668	0.2215	0.9837	NA	NA	NA	NA	NA	NA	NA	NA
Wrist sign	chr15-48713996-G-T	rs1820488	15	0.0470	0.9950	0.4899	0.2399	1.0010	<0.0001	0.0118	0.0073	0.0191	<0.0001	0.0141	0.0087	0.0229
Wrist sign	chr15-48729648-T-C	rs2042746	15	0.0470	0.9950	0.4899	0.2399	1.0010	<0.0001	0.0114	0.0070	0.0184	<0.0001	0.0142	0.0087	0.0230
Wrist sign	chr15-48789634-T-C	rs140605	15	0.0500	0.9870	0.5883	0.3531	0.9803	0.0134	0.6705	0.4874	0.9223	0.1522	0.7925	0.5760	1.0903
