# Supplementary material for: NGS analysis in Marfan syndrome spectrum: Combination of rare and common genetic variants to improve genotype-phenotype correlation analysis
Source: PLoS One. 2019 Sep 19;14(9):e0222506. doi: 10.1371/journal.pone.0222506 (PMC6752800; doi:10.1371/journal.pone.0222506)
Supplement: S4 Table — Significant results of the SKAT-O test by pathogenic (A) and VUS (B) rare variants for major criteria and clinical signs. (XLSX) [file pone.0222506.s007.xlsx]

## Sheet: Foglio1
	S4 Table : Optimal Sequence Kernel Association Test (SKAT-O) significant results. Significant results of the SKAT-O test by pathogenic (A) and VUS (B) rare variants for major criteria and clinical signs
	A) Rare variants Analysis: results considering only those classified as pathogenic
	Clinical sign	gene	p-value	p-value.ALL	p-value.EUR
	Aortic ectasia	FBN1	0.0006	0.1163	0.114
	Arachnodactyly	FBN1	8.2244e-05	0.0568	0.0697
	Ectopia lentis	MYH11	0.0297	NA	NA
	Mitral Valve Prolapse	FBN1	0.0038	0.0616	0.0676
	Scoliosis	FBN1	0.0013	0.0229	0.058
	Thumb sign	FBN1	3.5983e-07	0.0705	0.0587
	Wrist sign	FBN1	0.0096	0.0292	0.029
	Major Cardiac criteria	FBN1	7.4459e-05	0.0614	0.0668
	Major Skeletal Criteria	FBN1	3.0444e-06	0.1022	0.0443
	Systemic Score	FBN1	6.6974e-08	0.0698	0.0609
	B) Rare variants Analysis: results considering only those classified as VUS
	Clinical sign	gene	p-value	p-value.ALL	p-value.EUR
	Arachnodactyly	FBN1	0.0004	0.0009	0.0001631
	Aortic dissection	ACTA2	0.0193	0.0026	0.0026
	Aortic ectasia	COL1A1	0.02	0.1291	0.1491
	Aortic ectasia	FBN1	0.0201	0.0042	0.0006875
	Aortic ectasia	COL3A1	0.0458	0.1556	0.1576
	Ectopia Lentis	FBN1	3.7113e-05	0.3103	0.2779
	Flatfoot	FBN1	0.0104	0.0003	1.0384e-05
	Hyperlaxity	COL1A2	0.0232	0.3549	0.2716
	Hyperlaxity	COL1A1	0.0358	0.3438	0.6077
	Mitral Valve Prolapse	FBN1	0.0257	0.0086	0.0009979
	Mitral Valve Prolapse	NOTCH1	0.0045	0.0023	0.0023
	Mitral Valve Prolapse	TGFBR2	0.0227	1	0.494
	Pectus carinatum	FBN1	0.0032	0.007	0.0016
	Scoliosis	FBN1	0.001	4.218e-05	2.18309e-06
	Thumb sign	FBN1	0.0006	0.0001316	1.16872e-05
	Thumb sign	NOTCH1	0.0125	0.0133	0.0133
	Major Ocular criteria	FBN1	3.3792e-05	0.3423	0.2911
	Systemic score	FBN1	3.7172e-05	0.0065	0.0008127
	Systemic score	NOTCH1	0.0021	0.0145	0.0145
