# Supplementary material for: NGS analysis in Marfan syndrome spectrum: Combination of rare and common genetic variants to improve genotype-phenotype correlation analysis
Source: PLoS One. 2019 Sep 19;14(9):e0222506. doi: 10.1371/journal.pone.0222506 (PMC6752800; doi:10.1371/journal.pone.0222506)
Supplement: S5 Table — Significant results of the SKAT-O test by VUS rare variants for major criteria and clinical signs for the subjects who are positive to Ghent Criteria. (XLSX) [file pone.0222506.s008.xlsx]

## Sheet: TABLE_S5
	S5 Table : Optimal Sequence Kernel Association Test (SKAT-O) significant results. Significant results of the SKAT-O test by VUS rare variants for major criteria and clinical signs for the subjects who are positive to Ghent Criteria
	Rare variants Analysis: results considering only those classified as VUS
	Clinical sign	gene	p-value
	Arachnodactyly	FBN1	0.0004
	Aortic ectasia	COL3A1	0.0027
	Ectopia Lentis	TGFBR2	0.0242
	Flatfoot	COL5A1	0.0055
	Hyperlaxity	COL1A1	0.0179
	Hyperlaxity	NOTCH1	0.0163
	Mitral Valve Prolapse	TGFBR2	0.0338
	Myopia	COL1A2	0.036
	Pectus carinatum	FBN1	0.046
	Scoliosis	COL5A2	0.0236
	Major Cardiac criteria	COL3A1	0.0211
	Major Ocular criteria	TGFBR2	0.0234
